# Supplementary material for: High-throughput fecundity measurements in Drosophila
Source: Sci Rep. 2018 Mar 13;8:4469. doi: 10.1038/s41598-018-22777-w (PMC5849729; doi:10.1038/s41598-018-22777-w)
Supplement: Supplementary file 1 — Dataset 1 [file 41598_2018_22777_MOESM1_ESM.txt]

# fecundity_data_analysis.R

# This script describes all analyses performed in the paper "High-throughput fecundity measurements in Drosophila"

setwd("/Users/pnouhaud/Dropbox/fecundity_data_scripts")


# Install and load required packages

install.packages("lme4", "multcomp", "R.utils", "pastecs", "data.table")

library(lme4)
library(multcomp)
library(R.utils)
library(pastecs)
library(data.table)


###########################
##                       ##
##  EGG DENSITY CONTROL  ##
##                       ##
###########################


pip <- read.table("data/pipetting_counts.tab", sep = "\t", h = T)
names(pip) <- c("set", "n")


###
### Statistical analysis ------------------------------------------------------------------------------------------------
###

wilcox.test(pip$n, y = 400)

  # Wilcoxon rank sum test with continuity correction
  
  # data:  pip$n and 400
  # W = 34, p-value = 0.9432
  # alternative hypothesis: true location shift is not equal to 0


###
### Plot ----------------------------------------------------------------------------------------------------------------
###


par(mfrow = c(1, 1), oma = rep(1, 4), mar = c(4, 4, 1, 0))

bp <- boxplot(pip$n, ylim = c(0, 600), xlim = c(0.6, 1.4),
              ylab = "Egg counts", xlab = "", frame.plot = FALSE, axes = F,
              main = "", border = "white")

mtext(text = "Trials", side = 1, line = 3.25, at = 1)
axis(1, at = seq(-.355, .355, .1)+1, labels = seq(0, 70, by = 10))
axis(2, seq(0, 60, by = 10)*10)
abline(h = 400, lty = 3, lwd = 2, col = "grey50")

# add boxplot
par(new = T)
bp <- boxplot(pip$n, ylim = c(0, 600), xlim = c(0.6, 1.4),
              ylab = "", xlab = "", frame.plot = FALSE, axes = F,
              main = "", lwd = 1)

# add individual measurements
points(seq(-.355, .355, .01)+1, pip$n, col = "grey70", pch = 18, cex = 1.2)

graphics.off()


#######################
##                   ##
##  MEDIUM SOFTNESS  ##
##                   ##
#######################


agar <- read.table("data/medium_softness.tab", h = T)


###
### Statistical analysis ------------------------------------------------------------------------------------------------
###

str(agar)
agar$pop <- as.factor(agar$pop)
agar$food <- factor(agar$food, levels(agar$food)[c(6, 5, 1:4)])

# GLMM

mdl <- glmer(cnt ~ food + (1|time) + (1|pop), data = agar, family = poisson)
mdl2 <- glmer(cnt ~ 1 + (1|time) + (1|pop), data = agar, family = poisson)
anova(mdl, mdl2)

  # Data: agar
  # Models:
  #   mdl2: cnt ~ 1 + (1 | time) + (1 | pop)
  # mdl: cnt ~ food + (1 | time) + (1 | pop)
  # Df    AIC    BIC  logLik deviance  Chisq Chi Df Pr(>Chisq)    
  # mdl2  3 677.95 681.48 -335.97   671.95                             
  # mdl   6 273.77 280.84 -130.89   261.77 410.18      3  < 2.2e-16 ***
  #   ---
  #   Signif. codes:  0 ‘***’ 0.001 ‘**’ 0.01 ‘*’ 0.05 ‘.’ 0.1 ‘ ’ 1


# Post-hoc test

tukey <- glht(mdl, linfct = mcp(food = "Tukey"))
summary(tukey)

  # Simultaneous Tests for General Linear Hypotheses
  # 
  # Multiple Comparisons of Means: Tukey Contrasts
  # 
  # 
  # Fit: glmer(formula = cnt ~ food + (1 | time) + (1 | pop), data = agar, 
  #            family = poisson)
  # 
  # Linear Hypotheses:
  #   Estimate Std. Error z value Pr(>|z|)    
  #   A1 - A07 == 0 -0.81156    0.06384 -12.713   <0.001 ***
  #   A2 - A07 == 0 -1.05323    0.06962 -15.129   <0.001 ***
  #   A3 - A07 == 0 -1.14746    0.07212 -15.910   <0.001 ***
  #   A2 - A1 == 0  -0.24168    0.08009  -3.017   0.0132 *  
  #   A3 - A1 == 0  -0.33591    0.08228  -4.082   <0.001 ***
  #   A3 - A2 == 0  -0.09423    0.08684  -1.085   0.6942    
  # ---
  #   Signif. codes:  0 ‘***’ 0.001 ‘**’ 0.01 ‘*’ 0.05 ‘.’ 0.1 ‘ ’ 1
  # (Adjusted p values reported -- single-step method)


###
### Plot ----------------------------------------------------------------------------------------------------------------
###

# Compute mean, median & SD

cnts <- aggregate(agar$cnt, by=list(agar$food),
                  FUN=mean, na.rm=TRUE)
cnts$median <- aggregate(agar$cnt, by=list(agar$food),
                         FUN=median, na.rm=TRUE)$x
cnts$sd <- aggregate(agar$cnt, by=list(agar$food),
                     FUN=sd, na.rm=TRUE)$x
colnames(cnts) <- c("food", "mean", "median", "sd")


# Draw plot

par(mfrow = c(1, 1), oma = rep(1, 4), mar = c(4, 4, 0, 0))

plot(c(0, 4), c(0, 200),
     ylab = "", xlab = "", ylim = c(0,200), frame.plot = F, axes = F,
     main = "", col = "white", type = "n")

axis(1, 1:4-.5, labels = NA)
mtext(text = c("0.7", "1", "2", "3"), 
      side = 1, line = 2-.5, at = c(1:4-.5), cex = .75)
mtext(text = "Agar concentration (%)", side = 1, line = 3.25, at = 2)

axis(2, seq(0, 150, by = 50))
mtext(text = "Egg counts", side = 2, line = 3.25, at = 75)

# Add data
for (myfood in levels(agar$food)){
  i <- which(levels(agar$food) == myfood)
  tmpcnts <- cnts[which(cnts$food == myfood),]
  temp <- subset(agar, food == myfood)
  myx <- seq(-.2, .2, by = .08) + i - .5 
  lines(c(min(myx)-.1, max(myx)+.1), rep(tmpcnts$median, 2), col = "black", lwd = 4, lend = 1)
  points(myx, sort(temp$cnt)[c(3,5,1,6,2,4)], col = "grey70", pch = 18, cex = 1.2)
}


###########################
##                       ##
##  PIPELINE VALIDATION  ##
##                       ##
###########################


###
### Convert the plugin output to egg counts using a custom R function ---------------------------------------------------
###

# First, uncompress the output folder (tar -xzvf plugin_output.tar.gz)


setwd("/Users/pnouhaud/Dropbox/fecundity_data_scripts")
source("scripts/produce_counts_from_tables.R")

counts_export <- produce_counts_from_tables("/Users/pnouhaud/Dropbox/fecundity_data_scripts/data/plugin_output", file_extension = ".xls", 
                                            user_bw = .2, min_px_Area = 5, 
                                            plot_dist_Area = TRUE, remove_large_outliers = TRUE)

auto.temp <- counts_export[[1]]
auto.temp$transfer <- auto.temp$ID_1
auto.temp$pop <- auto.temp$ID_2
auto.temp$rep <- auto.temp$ID_3

auto.cnts <- auto.temp[,c("rep", "pop", "transfer", "nb_eggs")] ; rm(auto.temp)


###
### Add manual counts ---------------------------------------------------------------------------------------------------
###

man.cnts <- read.table("data/manual_counts_pipeline_validation.tab", h = T)

all.cnts <- cbind(man.cnts, auto.cnts)[,-c(5:7)]
names(all.cnts)[c(4, 5)] <- c("man", "auto")

# Spearman's correlation coefficient between automated and manual count estimates
rrr <- round(cor(all.cnts$man, all.cnts$auto, method = "spearman"), 3) ; rrr

pop1 <- subset(all.cnts, pop == "Pop1")
pop2 <- subset(all.cnts, pop == "Pop2")


###
### Plot ----------------------------------------------------------------------------------------------------------------
###

par(mfrow = c(1, 1), oma = rep(1, 4), mar = c(4, 4, 1, 1))

plot(all.cnts$man, all.cnts$auto, 
     col = "white", bty = "n", 
     xlab = "Manual counts", ylab = "Automated counts", 
     xlim = c(0, 1e3), ylim = c(0, 1e3))

abline(a = c(0, 1), lty = 2, lwd = 1, col = "grey50")

points(pop1$man, pop1$auto, pch = 16, col = "grey80")
points(pop2$man, pop2$auto, pch = 16, col = "grey20")

legend(x = 10, y = 1e3, legend = c("Pop1", "Pop2"), pch = 16, col = c("grey80", "grey20"), bty = "n")
text(x = 840, y = 490, labels = bquote(italic(rho)~"="~.(rrr)), cex = 1.2)


### THIS IS THE END
